# Supplementary material for: Need for MRI scans in a real–world CIED population over long-term follow-up: Data from a large single-centre experience
Source: PLoS One. 2020 Dec 30;15(12):e0244672. doi: 10.1371/journal.pone.0244672 (PMC7773230; doi:10.1371/journal.pone.0244672)
Supplement: S1 Data — (XLSX) [file pone.0244672.s001.xlsx]

## Sheet: Foglio1
Pt-Number	Gender	Age	Day from implant	Obtained IC	FU Categori	PM/ICD	MRI conditional	MRI requested	MRI performed	MRIcond_not performed	Requeste not performed	Young	Imaging really performed	Site	ICD_RMN	PM_RMN	Cond_MRI	No_Cond_MRI
1	M	84	365	1	1	PM	0	0	0	0	0	0			0	0	0	0
2	M	86	401	1	1	PM	0	0	0	0	0	0			0	0	0	0
3	M	65	416	1	1	PM	1	0	0	0	0	1			0	0	0	0
4	F	88	471	1	1	PM	0	1	0	0	1	0	RX	Rachide	0	1	0	1
5	M	90	760	1	1	PM	0	0	0	0	0	0			0	0	0	0
6	F	79	1115	1	1	PM	0	0	0	0	0	0			0	0	0	0
7	M	70	1933	1	2	PM	1	1	0	1	1	1	TC	Arti inferiori	0	1	1	0
8	F	88	2328	1	2	PM	0	0	0	0	0	0			0	0	0	0
9	M	82	2798	1	2	PM	0	0	0	0	0	0			0	0	0	0
10	M	85	6884	1	2	PM	0	1	0	0	1	0	Niente	Arti inferiori	0	1	0	1
11	M	77	465	1	1	PM	0	0	0	0	0	0			0	0	0	0
12	M	73	1180	1	1	PM	0	0	0	0	0	1			0	0	0	0
13	F	81	1270	1	1	PM	0	0	0	0	0	0			0	0	0	0
14	F	89	1421	1	1	PM	0	0	0	0	0	0			0	0	0	0
15	M	94	1455	1	1	PM	0	0	0	0	0	0			0	0	0	0
16	M	93	1489	1	1	PM	0	0	0	0	0	0			0	0	0	0
17	M	80	1790	1	1	PM	0	1	0	0	1	0	EMG e visite neuro.	Rachide	0	1	0	1
18	M	68	2038	1	2	PM	1	0	0	0	0	1			0	0	0	0
19	F	79	2120	1	2	PM	0	0	0	0	0	0			0	0	0	0
20	F	67	462	1	1	ICD	0	0	0	0	0	1			0	0	0	0
21	M	78	1704	1	1	ICD	0	1	0	0	1	0	0	Prostata	1	0	0	1
22	M	53	1746	1	1	ICD	1	1	1	0	0	1		Encefalo	1	0	1	0
23	M	86	439	1	1	PM	0	0	0	0	0	0	0		0	0	0	0
24	F	76	862	1	1	PM	0	0	0	0	0	0	0		0	0	0	0
25	M	70	1084	1	1	PM	0	0	0	0	0	1			0	0	0	0
26	M	86	1111	1	1	PM	0	0	0	0	0	0			0	0	0	0
27	F	78	1461	1	1	PM	1	1	1	0	0	0	0	Cuore	0	1	1	0
28	M	89	1472	1	1	PM	0	0	0	0	0	0			0	0	0	0
29	M	76	1551	1	1	PM	0	0	0	0	0	0	0		0	0	0	0
30	M	81	2100	1	2	PM	0	0	0	0	0	0			0	0	0	0
31	F	86	2243	1	2	PM	0	0	0	0	0	0	0		0	0	0	0
32	F	92	3290	1	2	PM	0	0	0	0	0	0			0	0	0	0
33	M	78	3290	1	2	PM	0	0	0	0	0	0			0	0	0	0
34	M	68	2539	1	2	ICD	0	0	0	0	0	1			0	0	0	0
35	F	78	3614	1	2	ICD	0	0	0	0	0	0	0		0	0	0	0
36	M	81	458	1	1	PM	1	0	0	0	0	0			0	0	0	0
37	M	79	770	1	1	ICD	0	0	0	0	0	0			0	0	0	0
38	M	69	1825	1	1	ICD	0	0	0	0	0	1			0	0	0	0
39	M	83	3116	1	2	ICD	0	1	0	0	1	0	TC	Rachide	1	0	0	1
40	M	72	6206	1	2	PM	0	1	0	0	1	1		Non ricorda	0	1	0	1
41	M	69	999	1	1	PM	1	0	0	0	0	1			0	0	0	0
42	F	69	1186	1	1	PM	1	0	0	0	0	1			0	0	0	0
43	F	84	1471	1	1	PM	0	0	0	0	0	0			0	0	0	0
44	M	76	1489	1	1	PM	0	1	0	0	1	0		Non ricorda	0	1	0	1
45	M	74	2965	1	2	PM	0	0	0	0	0	1			0	0	0	0
46	M	86	3725	1	2	PM	0	0	0	0	0	0			0	0	0	0
47	M	94	4079	1	2	PM	0	0	0	0	0	0			0	0	0	0
48	F	85	375	1	1	PM	1	0	0	0	0	0			0	0	0	0
49	M	83	1061	1	1	PM	0	0	0	0	0	0			0	0	0	0
50	M	80	1085	1	1	PM	0	1	0	0	1	0	scinti ossea	Arti inferiori	0	1	0	1
51	M	71	1125	1	1	PM	1	0	0	0	0	1			0	0	0	0
52	M	86	2240	1	2	PM	0	0	0	0	0	0			0	0	0	0
53	M	72	862	1	1	ICD	1	0	0	0	0	1			0	0	0	0
54	F	79	934	1	1	ICD	0	0	0	0	0	0			0	0	0	0
55	M	48	1124	1	1	ICD	1	1	0	1	1	1	ecografia	Collo	1	0	1	0
56	F	72	1322	1	1	ICD	0	0	0	0	0	1			0	0	0	0
57	M	72	1557	1	1	ICD	0	0	0	0	0	1			0	0	0	0
58	M	66	477	1	1	PM	1	0	0	0	0	1			0	0	0	0
59	F	72	2038	1	2	PM	0	1	0	0	1	1	TC	Arti inferiori	0	1	0	1
60	M	81	1324	1	1	PM	0	0	0	0	0	0			0	0	0	0
61	M	68	1510	1	1	PM	0	1	0	0	1	1	TC	Rachide	0	1	0	1
62	M	78	2201	1	2	PM	0	0	0	0	0	0			0	0	0	0
63	F	82	2451	1	2	PM	0	0	0	0	0	0			0	0	0	0
64	F	83	2574	1	2	PM	0	0	0	0	0	0			0	0	0	0
65	M	70	2585	1	2	PM	0	0	0	0	0	1			0	0	0	0
66	F	82	605	1	1	PM	0	0	0	0	0	0			0	0	0	0
67	F	79	965	1	1	PM	0	0	0	0	0	0			0	0	0	0
68	M	76	1807	1	1	PM	0	1	0	0	1	0	TC	Arti sup.	0	1	0	1
69	F	72	2265	1	2	PM	0	0	0	0	0	1			0	0	0	0
70	M	78	2765	1	2	PM	0	0	0	0	0	0			0	0	0	0
71	M	72	814	1	1	PM	1	0	0	0	0	1			0	0	0	0
72	M	84	939	1	1	PM	0	0	0	0	0	0			0	0	0	0
73	M	87	1704	1	1	PM	0	0	0	0	0	0			0	0	0	0
74	M	64	2162	1	2	PM	1	0	0	0	0	1			0	0	0	0
75	F	92	2708	1	2	PM	0	0	0	0	0	0			0	0	0	0
76	M	79	3006	1	2	PM	0	0	0	0	0	0			0	0	0	0
77	M	69	3968	1	2	PM	0	1	0	0	1	1		Arti inferiori	0	1	0	1
78	M	84	4778	1	2	PM	0	1	0	0	1	0		Encefalo e rachide	0	1	0	1
79	F	20	1489	1	1	ICD	1	0	0	0	0	1			0	0	0	0
80	M	80	1681	1	1	ICD	0	0	0	0	0	0			0	0	0	0
81	M	80	1807	1	1	ICD	0	0	0	0	0	0			0	0	0	0
82	F	72	1901	1	2	ICD	0	0	0	0	0	1			0	0	0	0
83	M	71	2798	1	2	ICD	0	0	0	0	0	1			0	0	0	0
84	M	77	3702	1	2	ICD	0	0	0	0	0	0			0	0	0	0
85	M	75	3762	1	2	ICD	0	0	0	0	0	1			0	0	0	0
86	F	70	4614	1	2	ICD	0	0	0	0	0	1			0	0	0	0
87	M	73	1281	1	1	ICD	0	0	0	0	0	1			0	0	0	0
88	M	82	1350	1	1	ICD	0	0	0	0	0	0			0	0	0	0
89	F	88	1531	1	1	PM	0	0	0	0	0	0			0	0	0	0
90	M	70	3314	1	2	ICD	0	0	0	0	0	1			0	0	0	0
91	F	85	3464	1	2	ICD	0	0	0	0	0	0			0	0	0	0
92	M	45	4392	1	2	ICD	0	0	0	0	0	1			0	0	0	0
93	F	85	5503	1	2	ICD	0	0	0	0	0	0			0	0	0	0
94	M	77	443	1	1	PM	0	0	0	0	0	0			0	0	0	0
95	F	67	602	1	1	PM	1	0	0	0	0	1			0	0	0	0
96	F	86	809	1	1	PM	0	0	0	0	0	0			0	0	0	0
97	M	77	1151	1	1	PM	1	0	0	0	0	0			0	0	0	0
98	M	81	1454	1	1	PM	0	0	0	0	0	0			0	0	0	0
99	F	31	2490	1	2	PM	1	0	0	0	0	1			0	0	0	0
100	F	78	2492	1	2	PM	0	0	0	0	0	0			0	0	0	0
101	M	92	2513	1	2	PM	0	0	0	0	0	0			0	0	0	0
102	M	82	2622	1	2	PM	0	1	0	0	1	0		Encefalo	0	1	0	1
103	F	82	4214	1	2	PM	0	0	0	0	0	0			0	0	0	0
104	M	80	5400	1	2	PM	0	0	0	0	0	0			0	0	0	0
105	M	81	1136	1	1	PM	0	0	0	0	0	0			0	0	0	0
106	F	79	1449	1	1	PM	0	0	0	0	0	0			0	0	0	0
107	M	77	2830	1	2	PM	1	1	0	1	1	0			0	1	1	0
108	M	83	6285	1	2	PM	0	0	0	0	0	0			0	0	0	0
109	M	85	1390	1	1	ICD	1	0	0	0	0	0			0	0	0	0
110	M	71	1721	1	1	ICD	0	0	0	0	0	1			0	0	0	0
111	M	54	2242	1	2	ICD	0	0	0	0	0	1			0	0	0	0
112	M	41	2832	1	2	ICD	0	0	0	0	0	1			0	0	0	0
113	M	75	3318	1	2	ICD	0	0	0	0	0	1			0	0	0	0
114	M	82	504	1	1	PM	0	0	0	0	0	0			0	0	0	0
115	M	55	3504	1	2	ICD	0	0	0	0	0	1			0	0	0	0
116	F	77	4944	1	2	PM	0	1	0	0	1	0	TC	Rachide	0	1	0	1
117	M	82	429	1	1	PM	0	0	0	0	0	0			0	0	0	0
118	M	62	431	1	1	PM	1	0	0	0	0	1			0	0	0	0
119	F	84	732	1	1	PM	0	0	0	0	0	0			0	0	0	0
120	F	85	1232	1	1	PM	0	0	0	0	0	0			0	0	0	0
121	F	71	1252	1	1	PM	0	0	0	0	0	1			0	0	0	0
122	M	79	1482	1	1	PM	0	0	0	0	0	0			0	0	0	0
123	M	88	2031	1	2	PM	0	1	0	0	1	0		Torace	0	1	0	1
124	F	85	3115	1	2	PM	0	0	0	0	0	0			0	0	0	0
125	M	85	3148	1	2	PM	0	0	0	0	0	0			0	0	0	0
126	F	83	3952	1	2	PM	0	0	0	0	0	0			0	0	0	0
127	F	97	4072	1	2	PM	0	0	0	0	0	0			0	0	0	0
128	M	87	4731	1	2	PM	0	1	0	0	1	0		Non ricorda	0	1	0	1
129	M	70	436	1	1	PM	1	0	0	0	0	1			0	0	0	0
130	F	92	802	1	1	PM	0	0	0	0	0	0			0	0	0	0
131	M	86	813	1	1	PM	0	0	0	0	0	0			0	0	0	0
132	F	81	1154	1	1	PM	0	0	0	0	0	0			0	0	0	0
133	M	77	1801	1	1	PM	0	0	0	0	0	0			0	0	0	0
134	F	72	2112	1	2	PM	1	0	0	0	0	1			0	0	0	0
135	F	86	2112	1	2	PM	0	0	0	0	0	0			0	0	0	0
136	M	76	2156	1	2	PM	0	0	0	0	0	0			0	0	0	0
137	F	72	6292	1	2	PM	0	0	0	0	0	1			0	0	0	0
138	F	78	465	1	1	ICD	1	0	0	0	0	0			0	0	0	0
139	F	75	810	1	1	ICD	1	0	0	0	0	1			0	0	0	0
140	F	79	1040	1	1	ICD	0	1	0	0	1	0		Non ricorda	1	0	0	1
141	F	84	1256	1	1	ICD	0	0	0	0	0	0			0	0	0	0
142	F	71	1260	1	1	ICD	1	1	1	0	0	1		Arti inferiori	1	0	1	0
143	M	65	2248	1	2	ICD	1	0	0	0	0	1			0	0	0	0
144	M	66	2759	1	2	ICD	0	0	0	0	0	1			0	0	0	0
145	M	66	3061	1	2	ICD	0	0	0	0	0	1			0	0	0	0
146	F	65	3266	1	2	ICD	1	0	0	0	0	1			0	0	0	0
147	M	55	3297	1	2	ICD	0	0	0	0	0	1			0	0	0	0
148	M	76	3356	1	2	ICD	0	0	0	0	0	0			0	0	0	0
149	M	78	1973	1	2	PM	0	0	0	0	0	0			0	0	0	0
150	M	68	3512	1	2	ICD	0	0	0	0	0	1			0	0	0	0
151	M	78	1096	1	1	PM	1	0	0	0	0	0			0	0	0	0
152	M	66	1125	1	1	PM	1	0	0	0	0	1			0	0	0	0
153	M	76	1380	1	1	PM	0	0	0	0	0	0			0	0	0	0
154	F	62	1457	1	1	PM	1	0	0	0	0	1			0	0	0	0
155	M	89	2118	1	2	PM	0	0	0	0	0	0			0	0	0	0
156	M	80	2353	1	2	PM	0	0	0	0	0	0			0	0	0	0
157	M	82	2592	1	2	PM	0	0	0	0	0	0			0	0	0	0
158	M	68	385	1	1	ICD	1	0	0	0	0	1			0	0	0	0
159	F	62	724	1	1	ICD	1	0	0	0	0	1			0	0	0	0
160	M	64	1049	1	1	ICD	0	0	0	0	0	1			0	0	0	0
161	M	62	1053	1	1	ICD	1	0	0	0	0	1			0	0	0	0
162	M	86	1447	1	1	ICD	0	0	0	0	0	0			0	0	0	0
163	M	54	2316	1	2	ICD	1	0	0	0	0	1			0	0	0	0
164	M	78	6274	1	2	ICD	0	0	0	0	0	0			0	0	0	0
165	M	61	2255	1	2	ICD	0	0	0	0	0	1			0	0	0	0
166	M	82	1475	1	1	PM	0	0	0	0	0	0			0	0	0	0
167	M	27	1809	1	1	PM	0	0	0	0	0	1			0	0	0	0
168	M	86	448	1	1	PM	0	0	0	0	0	0			0	0	0	0
169	M	59	1161	1	1	PM	1	0	0	0	0	1			0	0	0	0
170	M	90	1182	1	1	PM	0	0	0	0	0	0			0	0	0	0
171	M	84	1654	1	1	PM	0	0	0	0	0	0			0	0	0	0
172	M	81	452	1	1	ICD	1	0	0	0	0	0			0	0	0	0
173	M	72	811	1	1	ICD	1	0	0	0	0	1			0	0	0	0
174	M	73	1385	1	1	ICD	0	0	0	0	0	1			0	0	0	0
175	M	45	1921	1	2	ICD	1	0	0	0	0	1			0	0	0	0
176	M	78	2432	1	2	ICD	1	0	0	0	0	0			0	0	0	0
177	M	50	3340	1	2	ICD	0	0	0	0	0	1			0	0	0	0
178	F	33	365	1	1	ICD	1	0	0	0	0	1			0	0	0	0
179	F	67	846	1	1	ICD	0	0	0	0	0	1			0	0	0	0
180	M	69	1797	1	1	ICD	0	1	0	0	1	1	TC	Cuore	1	0	0	1
181	M	49	1907	1	2	ICD	0	0	0	0	0	1			0	0	0	0
182	M	74	1937	1	2	ICD	0	1	0	0	1	1	TC	Collo	1	0	0	1
183	M	83	1968	1	2	ICD	0	0	0	0	0	0			0	0	0	0
184	M	61	3132	1	2	ICD	0	0	0	0	0	1			0	0	0	0
185	M	52	4068	1	2	ICD	0	0	0	0	0	1			0	0	0	0
186	F	64	815	1	1	ICD	0	0	0	0	0	1			0	0	0	0
187	F	78	435	1	1	PM	0	0	0	0	0	0			0	0	0	0
188	M	90	1374	1	1	PM	0	0	0	0	0	0			0	0	0	0
189	F	88	1409	1	1	PM	0	0	0	0	0	0			0	0	0	0
190	M	70	1906	1	2	PM	0	0	0	0	0	1			0	0	0	0
191	M	76	543	1	1	PM	0	0	0	0	0	0			0	0	0	0
192	M	80	1191	1	1	ICD	0	0	0	0	0	0			0	0	0	0
193	M	78	1109	1	1	PM	0	0	0	0	0	0			0	0	0	0
194	F	83	1454	1	1	PM	0	0	0	0	0	0			0	0	0	0
195	M	85	1711	1	1	PM	0	0	0	0	0	0			0	0	0	0
196	F	79	1800	1	1	PM	0	0	0	0	0	0			0	0	0	0
197	F	78	2132	1	2	PM	0	0	0	0	0	0			0	0	0	0
198	F	81	2869	1	2	PM	0	0	0	0	0	0			0	0	0	0
199	F	75	3099	1	2	PM	0	0	0	0	0	1			0	0	0	0
200	M	80	3295	1	2	PM	0	0	0	0	0	0			0	0	0	0
201	F	85	4495	1	2	PM	0	0	0	0	0	0			0	0	0	0
202	M	83	4733	1	2	PM	0	0	0	0	0	0			0	0	0	0
203	M	78	6295	1	2	PM	0	0	0	0	0	0			0	0	0	0
204	F	85	725	1	1	ICD	0	0	0	0	0	0			0	0	0	0
205	M	72	3184	1	2	ICD	0	0	0	0	0	1			0	0	0	0
206	F	59	895	1	1	PM	0	0	0	0	0	1			0	0	0	0
207	M	84	427	1	1	PM	0	1	0	0	1	0	TC	Non ricorda	0	1	0	1
208	M	69	598	1	1	PM	1	0	0	0	0	1			0	0	0	0
209	M	70	1057	1	1	PM	1	0	0	0	0	1			0	0	0	0
210	M	85	1294	1	1	PM	0	0	0	0	0	0			0	0	0	0
211	M	78	1485	1	1	PM	0	0	0	0	0	0			0	0	0	0
212	M	82	1746	1	1	PM	0	0	0	0	0	0			0	0	0	0
213	F	53	2530	1	2	PM	0	0	0	0	0	1			0	0	0	0
214	F	86	1055	1	1	PM	0	0	0	0	0	0			0	0	0	0
215	M	69	1253	1	1	ICD	1	0	0	0	0	1			0	0	0	0
216	M	76	1262	1	1	ICD	0	0	0	0	0	0			0	0	0	0
217	M	73	1711	1	1	ICD	0	0	0	0	0	1			0	0	0	0
218	M	87	1931	1	2	PM	0	0	0	0	0	0			0	0	0	0
219	M	67	2543	1	2	ICD	0	0	0	0	0	1			0	0	0	0
220	F	77	2564	1	2	PM	0	0	0	0	0	0			0	0	0	0
221	F	86	7152	1	2	PM	0	0	0	0	0	0			0	0	0	0
222	F	84	795	1	1	PM	0	0	0	0	0	0			0	0	0	0
223	M	71	1350	1	1	ICD	0	0	0	0	0	1			0	0	0	0
224	M	82	1423	1	1	PM	0	0	0	0	0	0			0	0	0	0
225	M	79	1513	1	1	PM	0	0	0	0	0	0			0	0	0	0
226	M	79	1958	1	2	PM	0	0	0	0	0	0			0	0	0	0
227	M	89	2402	1	2	PM	0	0	0	0	0	0			0	0	0	0
228	F	85	3193	1	2	PM	0	0	0	0	0	0			0	0	0	0
229	F	81	3913	1	2	PM	0	1	0	0	1	0		Arti inferiori	0	1	0	1
230	F	87	4993	1	2	PM	0	0	0	0	0	0			0	0	0	0
231	M	50	437	1	1	PM	1	0	0	0	0	1			0	0	0	0
232	F	86	734	1	1	PM	0	0	0	0	0	0			0	0	0	0
233	F	84	1124	1	1	PM	0	1	0	0	1	0	TAC	Rachide	0	1	0	1
234	M	43	2114	1	2	PM	1	1	1	0	0	1		Cuore	0	1	1	0
235	M	94	2114	1	2	PM	0	0	0	0	0	0			0	0	0	0
236	M	80	2190	1	2	PM	0	1	0	0	1	0	Ecografia e Rx	Arti inferiori	0	1	0	1
237	F	77	2234	1	2	PM	0	0	0	0	0	0			0	0	0	0
238	F	28	9404	1	2	PM	0	1	0	0	1	1	Artroscopia	Arti inferiori	0	1	0	1
239	M	74	469	1	1	PM	1	1	0	1	1	1			0	1	1	0
240	M	81	679	1	1	PM	0	0	0	0	0	0			0	0	0	0
241	M	51	1339	1	1	PM	0	0	0	0	0	1			0	0	0	0
242	F	84	2479	1	2	PM	0	1	0	0	1	0	TC encefalo		0	1	0	1
243	M	86	1112	1	1	PM	0	0	0	0	0	0			0	0	0	0
244	M	79	1907	1	2	PM	0	1	0	0	1	0	TC	Prostata	0	1	0	1
245	M	79	2060	1	2	PM	1	0	0	0	0	0			0	0	0	0
246	M	86	2840	1	2	PM	0	0	0	0	0	0			0	0	0	0
247	F	76	2879	1	2	PM	0	0	0	0	0	0			0	0	0	0
248	M	81	5000	1	2	PM	0	1	0	0	1	0	TC encefalo		0	1	0	1
249	F	74	1880	1	2	ICD	0	0	0	0	0	1			0	0	0	0
250	M	84	2013	1	2	PM	0	0	0	0	0	0			0	0	0	0
251	M	60	2770	1	2	ICD	0	0	0	0	0	1			0	0	0	0
252	M	71	2866	1	2	ICD	0	0	0	0	0	1			0	0	0	0
253	F	41	5691	1	2	ICD	0	1	0	0	1	1	TC	Rachide	1	0	0	1
254	F	72	1526	1	1	PM	0	0	0	0	0	1			0	0	0	0
255	M	86	2683	1	2	PM	0	0	0	0	0	0			0	0	0	0
256	F	78	4393	1	2	PM	0	0	0	0	0	0			0	0	0	0
257	F	81	4744	1	2	ICD	0	0	0	0	0	0			0	0	0	0
258	M	80	809	1	1	PM	0	0	0	0	0	0			0	0	0	0
259	M	70	855	1	1	PM	0	0	0	0	0	1			0	0	0	0
260	M	84	1116	1	1	PM	0	0	0	0	0	0			0	0	0	0
261	F	88	1134	1	1	PM	0	0	0	0	0	0			0	0	0	0
262	F	43	1329	1	1	PM	1	0	0	0	0	1			0	0	0	0
263	F	70	1382	1	1	PM	1	1	0	1	1	1	TC	Arti inferiori	0	1	1	0
264	M	77	1386	1	1	PM	0	0	0	0	0	0			0	0	0	0
265	F	88	1401	1	1	PM	0	0	0	0	0	0			0	0	0	0
266	F	87	1493	1	1	PM	0	0	0	0	0	0			0	0	0	0
267	M	63	1759	1	1	PM	1	1	1	0	0	1		Encefalo	0	1	1	0
268	M	69	2934	1	2	PM	0	0	0	0	0	1			0	0	0	0
269	M	88	670	1	1	PM	0	0	0	0	0	0			0	0	0	0
270	M	87	1626	1	1	PM	0	0	0	0	0	0			0	0	0	0
271	M	77	1032	1	1	PM	0	0	0	0	0	0			0	0	0	0
272	F	30	2715	1	2	ICD	0	0	0	0	0	1			0	0	0	0
273	M	68	2991	1	2	ICD	0	0	0	0	0	1			0	0	0	0
274	M	79	3399	1	2	ICD	0	1	0	0	1	0	TC	Arti inferiori	1	0	0	1
275	M	66	1746	1	1	ICD	0	0	0	0	0	1			0	0	0	0
276	M	79	2347	1	2	ICD	0	0	0	0	0	0			0	0	0	0
277	F	80	2454	1	2	ICD	0	0	0	0	0	0			0	0	0	0
278	M	65	3037	1	2	PM	0	0	0	0	0	1			0	0	0	0
279	M	84	4210	1	2	ICD	0	0	0	0	0	0			0	0	0	0
280	M	79	6696	1	2	PM	0	0	0	0	0	0			0	0	0	0
281	M	91	431	1	1	PM	0	0	0	0	0	0			0	0	0	0
282	F	90	437	1	1	PM	1	0	0	0	0	0			0	0	0	0
283	F	88	451	1	1	PM	0	0	0	0	0	0			0	0	0	0
284	M	81	659	1	1	PM	1	0	0	0	0	0			0	0	0	0
285	M	74	663	1	1	PM	1	0	0	0	0	1			0	0	0	0
286	F	56	671	1	1	PM	1	0	0	0	0	1			0	0	0	0
287	M	67	748	1	1	PM	1	0	0	0	0	1			0	0	0	0
288	M	80	773	1	1	PM	0	0	0	0	0	0			0	0	0	0
289	M	88	791	1	1	PM	0	0	0	0	0	0			0	0	0	0
290	F	49	1061	1	1	PM	1	0	0	0	0	1			0	0	0	0
291	M	81	1191	1	1	PM	0	1	0	0	1	0	TC	Torace	0	1	0	1
292	M	72	1410	1	1	PM	1	0	0	0	0	1			0	0	0	0
293	F	87	1503	1	1	PM	0	0	0	0	0	0			0	0	0	0
294	M	77	1511	1	1	PM	0	0	0	0	0	0			0	0	0	0
295	F	94	1511	1	1	PM	0	0	0	0	0	0			0	0	0	0
296	M	93	1551	1	1	PM	0	0	0	0	0	0			0	0	0	0
297	F	88	2378	1	2	PM	0	0	0	0	0	0			0	0	0	0
298	F	88	2520	1	2	PM	0	0	0	0	0	0			0	0	0	0
299	M	72	3221	1	2	PM	0	0	0	0	0	1			0	0	0	0
300	M	69	3221	1	2	PM	0	0	0	0	0	1			0	0	0	0
301	M	86	3428	1	2	PM	0	0	0	0	0	0			0	0	0	0
302	F	68	511	1	1	ICD	1	1	1	0	0	1		Addome	1	0	1	0
303	F	51	1558	1	1	ICD	1	0	0	0	0	1			0	0	0	0
304	M	62	2323	1	2	ICD	0	0	0	0	0	1			0	0	0	0
305	M	60	3073	1	2	ICD	0	0	0	0	0	1			0	0	0	0
306	M	83	5293	1	2	ICD	0	0	0	0	0	0			0	0	0	0
307	M	64	2382	1	2	ICD	0	0	0	0	0	1			0	0	0	0
308	M	84	2411	1	2	ICD	0	0	0	0	0	0			0	0	0	0
309	F	62	2569	1	2	PM	1	0	0	0	0	1			0	0	0	0
310	F	80	2585	1	2	ICD	0	0	0	0	0	0			0	0	0	0
311	M	80	2763	1	2	ICD	0	1	0	0	1	0	TC	Encefalo	1	0	0	1
312	M	55	3089	1	2	ICD	0	0	0	0	0	1			0	0	0	0
313	F	78	3131	1	2	ICD	0	0	0	0	0	0			0	0	0	0
314	M	76	3843	1	2	ICD	0	0	0	0	0	0			0	0	0	0
315	M	75	4505	1	2	ICD	0	0	0	0	0	1			0	0	0	0
316	M	83	794	1	1	ICD	1	0	0	0	0	0			0	0	0	0
317	M	79	955	1	1	ICD	1	0	0	0	0	0			0	0	0	0
318	M	81	977	1	1	PM	0	0	0	0	0	0			0	0	0	0
319	M	81	1958	1	2	ICD	0	0	0	0	0	0			0	0	0	0
320	F	84	2730	1	2	ICD	0	0	0	0	0	0			0	0	0	0
321	M	64	3118	1	2	ICD	0	0	0	0	0	1			0	0	0	0
322	M	75	6006	1	2	ICD	0	0	0	0	0	1			0	0	0	0
323	M	72	6244	1	2	ICD	0	0	0	0	0	1			0	0	0	0
324	M	61	439	1	1	PM	1	0	0	0	0	1			0	0	0	0
325	F	62	607	1	1	PM	1	0	0	0	0	1			0	0	0	0
326	F	64	816	1	1	PM	1	0	0	0	0	1			0	0	0	0
327	M	78	1020	1	1	PM	0	1	0	0	1	0	TC		0	1	0	1
328	F	81	1049	1	1	PM	0	0	0	0	0	0			0	0	0	0
329	F	72	1468	1	1	PM	0	0	0	0	0	1			0	0	0	0
330	F	76	1503	1	1	PM	0	1	0	0	1	0	TC	Non ricorda	0	1	0	1
331	M	81	2014	1	2	PM	1	0	0	0	0	0			0	0	0	0
332	M	79	2240	1	2	PM	1	0	0	0	0	0			0	0	0	0
333	F	89	4175	1	2	PM	0	0	0	0	0	0			0	0	0	0
334	M	69	1138	1	1	PM	1	1	1	0	0	1			0	1	1	0
335	M	69	457	1	1	ICD	1	0	0	0	0	1			0	0	0	0
336	F	71	810	1	1	ICD	1	0	0	0	0	1			0	0	0	0
337	M	84	1261	1	1	ICD	1	0	0	0	0	0			0	0	0	0
338	F	52	1743	1	1	ICD	1	1	1	0	0	1		Bocca	1	0	1	0
339	M	69	1767	1	1	ICD	0	0	0	0	0	1			0	0	0	0
340	M	80	2406	1	2	ICD	0	0	0	0	0	0			0	0	0	0
341	M	41	3094	1	2	ICD	0	0	0	0	0	1			0	0	0	0
342	F	80	4480	1	2	ICD	0	0	0	0	0	0			0	0	0	0
343	M	78	483	1	1	ICD	1	1	0	1	1	0	TC		1	0	1	0
344	M	80	678	1	1	ICD	1	0	0	0	0	0			0	0	0	0
345	F	74	922	1	1	ICD	1	0	0	0	0	1			0	0	0	0
346	F	63	1190	1	1	ICD	1	0	0	0	0	1			0	0	0	0
347	M	81	1226	1	1	ICD	0	0	0	0	0	0			0	0	0	0
348	M	88	1389	1	1	ICD	1	0	0	0	0	0			0	0	0	0
349	M	91	469	1	1	PM	0	0	0	0	0	0			0	0	0	0
350	F	80	526	1	1	PM	0	0	0	0	0	0			0	0	0	0
351	M	75	731	1	1	PM	1	1	0	1	1	1		Non ricorda	0	1	1	0
352	M	91	820	1	1	PM	0	0	0	0	0	0			0	0	0	0
353	F	89	882	1	1	PM	1	0	0	0	0	0			0	0	0	0
354	M	71	1154	1	1	PM	1	0	0	0	0	1			0	0	0	0
355	F	81	1499	1	1	PM	0	0	0	0	0	0			0	0	0	0
356	M	86	1712	1	1	PM	0	0	0	0	0	0			0	0	0	0
357	F	70	2155	1	2	PM	0	0	0	0	0	1			0	0	0	0
358	M	88	3133	1	2	PM	0	0	0	0	0	0			0	0	0	0
359	F	65	1495	1	1	PM	0	0	0	0	0	1			0	0	0	0
360	M	70	2490	1	2	PM	0	1	0	0	1	1	TC	Addome	0	1	0	1
361	M	54	419	1	1	ICD	1	0	0	0	0	1			0	0	0	0
362	M	83	798	1	1	ICD	1	1	0	1	1	0		Encefalo	1	0	1	0
363	M	73	1087	1	1	ICD	1	0	0	0	0	1			0	0	0	0
364	M	71	1446	1	1	ICD	0	0	0	0	0	1			0	0	0	0
365	M	75	1667	1	1	ICD	0	0	0	0	0	1			0	0	0	0
366	M	73	1693	1	1	ICD	1	1	0	1	1	1		Non ricorda	1	0	1	0
367	M	40	1709	1	1	ICD	1	1	0	1	1	1	TC	Rachide	1	0	1	0
368	M	86	4906	1	2	ICD	0	0	0	0	0	0			0	0	0	0
369	F	87	780	1	1	PM	0	0	0	0	0	0			0	0	0	0
370	M	66	794	1	1	ICD	1	0	0	0	0	1			0	0	0	0
371	M	73	823	1	1	PM	1	0	0	0	0	1			0	0	0	0
372	M	91	837	1	1	PM	0	0	0	0	0	0			0	0	0	0
373	M	79	1144	1	1	PM	0	0	0	0	0	0			0	0	0	0
374	M	74	1158	1	1	PM	1	0	0	0	0	1			0	0	0	0
375	M	81	1173	1	1	PM	0	0	0	0	0	0			0	0	0	0
376	M	79	2299	1	2	PM	0	0	0	0	0	0			0	0	0	0
377	M	85	2929	1	2	PM	0	1	0	0	1	0	No	Rachide	0	1	0	1
378	M	83	2941	1	2	PM	0	0	0	0	0	0			0	0	0	0
379	M	70	3141	1	2	PM	0	0	0	0	0	1			0	0	0	0
380	F	64	620	1	1	PM	1	0	0	0	0	1	No	Arti sup.	0	0	0	0
381	M	83	660	1	1	PM	0	0	0	0	0	0			0	0	0	0
382	M	79	680	1	1	PM	1	0	0	0	0	0			0	0	0	0
383	F	94	2109	1	2	PM	0	0	0	0	0	0			0	0	0	0
384	M	80	2390	1	2	PM	0	0	0	0	0	0			0	0	0	0
385	M	72	2738	1	2	PM	0	0	0	0	0	1			0	0	0	0
386	F	91	5300	1	2	PM	0	0	0	0	0	0			0	0	0	0
387	F	77	6322	1	2	PM	0	0	0	0	0	0			0	0	0	0
388	M	60	772	1	1	ICD	1	0	0	0	0	1			0	0	0	0
389	M	69	801	1	1	ICD	1	0	0	0	0	1			0	0	0	0
390	M	44	1076	1	1	ICD	1	0	0	0	0	1			0	0	0	0
391	M	64	1145	1	1	ICD	1	0	0	0	0	1			0	0	0	0
392	M	81	1418	1	1	ICD	1	0	0	0	0	0			0	0	0	0
393	M	84	1515	1	1	ICD	0	0	0	0	0	0			0	0	0	0
394	M	70	2737	1	2	ICD	0	1	0	0	1	1	No	Encefalo	1	0	0	1
395	F	66	3331	1	2	ICD	0	0	0	0	0	1			0	0	0	0
396	M	67	5666	1	2	ICD	0	0	0	0	0	1			0	0	0	0
397	M	77	1675	1	1	PM	0	0	0	0	0	0			0	0	0	0
398	M	72	1836	1	2	ICD	0	0	0	0	0	1			0	0	0	0
399	F	56	2888	1	2	ICD	0	0	0	0	0	1			0	0	0	0
400	M	76	457	1	1	PM	1	0	0	0	0	0			0	0	0	0
401	M	71	801	1	1	PM	0	0	0	0	0	1			0	0	0	0
402	F	84	806	1	1	PM	0	0	0	0	0	0			0	0	0	0
403	F	78	954	1	1	PM	1	0	0	0	0	0			0	0	0	0
404	M	69	999	1	1	PM	1	0	0	0	0	1			0	0	0	0
405	M	55	1022	1	1	PM	1	0	0	0	0	1			0	0	0	0
406	M	82	1136	1	1	PM	0	0	0	0	0	0			0	0	0	0
407	F	69	1528	1	1	PM	0	0	0	0	0	1			0	0	0	0
408	M	81	1829	1	2	PM	0	0	0	0	0	0			0	0	0	0
409	M	51	3110	1	2	PM	0	0	0	0	0	1			0	0	0	0
410	F	79	3803	1	2	PM	0	0	0	0	0	0			0	0	0	0
411	M	89	437	1	1	PM	0	0	0	0	0	0			0	0	0	0
412	M	92	782	1	1	PM	0	0	0	0	0	0			0	0	0	0
413	M	85	800	1	1	PM	0	0	0	0	0	0			0	0	0	0
414	F	89	1779	1	1	PM	0	0	0	0	0	0			0	0	0	0
415	M	77	1895	1	2	PM	0	0	0	0	0	0			0	0	0	0
416	F	77	3146	1	2	PM	0	0	0	0	0	0			0	0	0	0
417	F	72	5728	1	2	PM	1	1	1	0	0	1		Cuore	0	1	1	0
418	M	78	5870	1	2	PM	0	1	0	0	1	0			0	1	0	1
419	M	51	1954	1	2	ICD	0	0	0	0	0	1			0	0	0	0
420	F	65	1998	1	2	ICD	0	0	0	0	0	1			0	0	0	0
421	M	72	2053	1	2	ICD	0	1	0	0	1	1		Non ricorda	1	0	0	1
422	F	78	2870	1	2	ICD	0	0	0	0	0	0			0	0	0	0
423	M	67	3527	1	2	ICD	0	0	0	0	0	1			0	0	0	0
424	M	57	5167	1	2	ICD	0	0	0	0	0	1			0	0	0	0
425	M	79	5283	1	2	ICD	0	0	0	0	0	0			0	0	0	0
426	F	79	454	1	1	PM	0	0	0	0	0	0			0	0	0	0
427	M	81	1174	1	1	PM	0	0	0	0	0	0			0	0	0	0
428	F	84	1318	1	1	PM	0	0	0	0	0	0			0	0	0	0
429	M	51	1505	1	1	PM	0	1	0	0	1	1	TC	Arti inferiori	0	1	0	1
430	F	86	2276	1	2	PM	0	0	0	0	0	0			0	0	0	0
431	M	73	2289	1	2	ICD	0	0	0	0	0	1			0	0	0	0
432	M	76	2464	1	2	PM	0	0	0	0	0	0			0	0	0	0
433	M	80	2705	1	2	PM	0	0	0	0	0	0			0	0	0	0
434	F	56	3734	1	2	PM	0	0	0	0	0	1			0	0	0	0
435	M	84	998	1	1	PM	0	1	1	0	0	0		Encefalo	0	1	0	1
436	M	46	2587	1	2	ICD	0	0	0	0	0	1			0	0	0	0
437	F	88	3136	1	2	PM	0	0	0	0	0	0			0	0	0	0
438	M	79	4598	1	2	ICD	0	1	0	0	1	0	TC	Rachide	1	0	0	1
439	M	65	463	1	1	PM	1	0	0	0	0	1			0	0	0	0
440	M	90	772	1	1	PM	0	0	0	0	0	0			0	0	0	0
441	M	81	1056	1	1	PM	0	0	0	0	0	0			0	0	0	0
442	F	81	1482	1	1	PM	1	0	0	0	0	0			0	0	0	0
443	F	68	1531	1	1	PM	0	0	0	0	0	1			0	0	0	0
444	M	81	1911	1	2	PM	0	0	0	0	0	0			0	0	0	0
445	M	81	2059	1	2	PM	0	0	0	0	0	0			0	0	0	0
446	F	60	2510	1	2	PM	1	0	0	0	0	1			0	0	0	0
447	F	67	4868	1	2	PM	0	0	0	0	0	1			0	0	0	0
448	M	89	430	1	1	PM	0	1	0	0	1	0			0	1	0	1
449	M	74	433	1	1	PM	1	0	0	0	0	1			0	0	0	0
450	M	76	441	1	1	PM	1	0	0	0	0	0			0	0	0	0
451	M	80	688	1	1	PM	0	0	0	0	0	0			0	0	0	0
452	M	85	1117	1	1	PM	0	0	0	0	0	0			0	0	0	0
453	M	82	2492	1	2	PM	0	0	0	0	0	0			0	0	0	0
454	F	77	2497	1	2	PM	0	0	0	0	0	0			0	0	0	0
455	M	62	2859	1	2	ICD	0	0	0	0	0	1			0	0	0	0
456	M	88	3399	1	2	PM	0	0	0	0	0	0			0	0	0	0
457	F	84	3460	1	2	PM	0	0	0	0	0	0			0	0	0	0
458	M	81	5229	1	2	PM	0	0	0	0	0	0			0	0	0	0
459	M	76	895	1	1	ICD	0	0	0	0	0	0			0	0	0	0
460	F	84	559	1	1	PM	1	0	0	0	0	0	TC	Addome	0	0	0	0
461	M	80	500	1	1	PM	0	0	0	0	0	0			0	0	0	0
462	M	83	768	1	1	PM	0	0	0	0	0	0			0	0	0	0
463	M	83	800	1	1	PM	0	0	0	0	0	0			0	0	0	0
464	F	76	860	1	1	PM	1	1	0	1	1	0	TC	Rachide	0	1	1	0
465	M	85	1268	1	1	PM	0	0	0	0	0	0			0	0	0	0
466	M	81	1463	1	1	PM	0	0	0	0	0	0			0	0	0	0
467	F	79	1940	1	2	PM	0	1	0	0	1	0	Nulla	Collo	0	1	0	1
468	F	78	3018	1	2	PM	0	0	0	0	0	0			0	0	0	0
469	M	41	393	1	1	ICD	1	0	0	0	0	1			0	0	0	0
470	M	49	425	1	1	ICD	1	0	0	0	0	1			0	0	0	0
471	F	76	434	1	1	ICD	1	0	0	0	0	0			0	0	0	0
472	M	57	766	1	1	ICD	1	0	0	0	0	1			0	0	0	0
473	M	58	766	1	1	PM	1	0	0	0	0	1			0	0	0	0
474	M	58	801	1	1	ICD	1	0	0	0	0	1			0	0	0	0
475	F	65	2335	1	2	ICD	1	1	0	1	1	1	TC	Arti inferiori e rachide	1	0	1	0
476	M	57	2811	1	2	ICD	1	0	0	0	0	1			0	0	0	0
477	M	86	6141	1	2	ICD	0	0	0	0	0	0			0	0	0	0
478	M	73	425	1	1	PM	1	0	0	0	0	1			0	0	0	0
479	M	83	653	1	1	PM	1	0	0	0	0	0			0	0	0	0
480	F	51	741	1	1	PM	1	0	0	0	0	1			0	0	0	0
481	M	87	754	1	1	PM	0	0	0	0	0	0			0	0	0	0
482	F	81	780	1	1	PM	0	0	0	0	0	0			0	0	0	0
483	M	76	1178	1	1	PM	0	1	0	0	1	0	TC	Rachide	0	1	0	1
484	F	87	1946	1	2	PM	0	0	0	0	0	0			0	0	0	0
485	F	88	2057	1	2	PM	0	0	0	0	0	0			0	0	0	0
486	M	89	2463	1	2	PM	0	0	0	0	0	0			0	0	0	0
487	M	67	2862	1	2	PM	1	0	0	0	0	1			0	0	0	0
488	M	87	3833	1	2	PM	0	0	0	0	0	0			0	0	0	0
489	F	85	30926	1	2	PM	0	1	0	0	1	0	TC	Encefalo	0	1	0	1
490	M	94	796	1	1	PM	0	0	0	0	0	0			0	0	0	0
491	M	87	944	1	1	PM	0	1	0	0	1	0	TC	Non ricorda	0	1	0	1
492	F	86	1167	1	1	PM	0	0	0	0	0	0			0	0	0	0
493	M	55	1374	1	1	PM	1	1	0	1	1	1	Altri	Encefalo	0	1	1	0
494	M	64	1531	1	1	PM	1	1	0	1	1	1		Encefalo	0	1	1	0
495	M	77	2034	1	2	PM	0	0	0	0	0	0			0	0	0	0
496	M	79	2147	1	2	PM	0	0	0	0	0	0			0	0	0	0
497	F	72	2541	1	2	PM	0	0	0	0	0	1			0	0	0	0
498	M	82	2774	1	2	PM	0	1	0	0	1	0		Rachide	0	1	0	1
499	F	89	5694	1	2	PM	0	0	0	0	0	0			0	0	0	0
500	M	56	414	1	1	ICD	1	0	0	0	0	1			0	0	0	0
501	M	60	421	1	1	ICD	1	0	0	0	0	1			0	0	0	0
502	M	71	449	1	1	ICD	1	0	0	0	0	1			0	0	0	0
503	M	75	450	1	1	ICD	1	0	0	0	0	1			0	0	0	0
504	M	74	993	1	1	ICD	1	0	0	0	0	1			0	0	0	0
505	M	56	1522	1	1	ICD	1	0	0	0	0	1			0	0	0	0
506	M	76	2655	1	2	ICD	1	0	0	0	0	0			0	0	0	0
507	M	61	3444	1	2	ICD	0	0	0	0	0	1			0	0	0	0
508	F	63	657	1	1	PM	1	0	0	0	0	1			0	0	0	0
509	M	76	3511	1	2	ICD	0	0	0	0	0	0			0	0	0	0
510	M	83	3963	1	2	PM	0	0	0	0	0	0			0	0	0	0
511	F	88	6781	1	2	PM	0	0	0	0	0	0			0	0	0	0
512	F	82	767	1	1	PM	0	1	0	0	1	0	Rx	Rachide	0	1	0	1
513	M	81	768	1	1	PM	1	0	0	0	0	0			0	0	0	0
514	F	77	1147	1	1	PM	1	1	0	1	1	0	Nulla	Cranio	0	1	1	0
515	F	76	1155	1	1	PM	0	0	0	0	0	0			0	0	0	0
516	M	42	1197	1	1	PM	1	0	0	0	0	1			0	0	0	0
517	F	68	1238	1	1	PM	1	0	0	0	0	1			0	0	0	0
518	M	72	1286	1	1	PM	1	0	0	0	0	1			0	0	0	0
519	M	78	1414	1	1	PM	0	0	0	0	0	0			0	0	0	0
520	M	78	1866	1	2	PM	1	0	0	0	0	0			0	0	0	0
521	F	66	1893	1	2	PM	1	1	1	0	0	1		Arti inferiori	0	1	1	0
522	F	65	1968	1	2	PM	0	1	0	0	1	1	TC	Addome	0	1	0	1
523	M	91	3421	1	2	PM	0	0	0	0	0	0			0	0	0	0
524	M	92	7141	1	2	PM	0	0	0	0	0	0			0	0	0	0
525	M	86	412	1	1	PM	1	0	0	0	0	0			0	0	0	0
526	F	72	754	1	1	PM	0	0	0	0	0	1			0	0	0	0
527	M	86	858	1	1	PM	0	0	0	0	0	0			0	0	0	0
528	F	81	1100	1	1	PM	0	0	0	0	0	0			0	0	0	0
529	F	76	1120	1	1	PM	1	0	0	0	0	0			0	0	0	0
530	F	81	1137	1	1	PM	1	1	0	1	1	0	TC	Encefalo	0	1	1	0
531	M	94	2258	1	2	PM	0	0	0	0	0	0			0	0	0	0
532	M	89	2873	1	2	PM	0	0	0	0	0	0			0	0	0	0
533	M	87	4172	1	2	PM	0	0	0	0	0	0			0	0	0	0
534	M	79	6033	1	2	PM	0	0	0	0	0	0			0	0	0	0
535	F	92	6424	1	2	PM	0	0	0	0	0	0			0	0	0	0
536	M	78	403	1	1	PM	1	0	0	0	0	0			0	0	0	0
537	F	85	429	1	1	PM	1	0	0	0	0	0			0	0	0	0
538	M	86	1442	1	1	PM	0	0	0	0	0	0			0	0	0	0
539	M	68	1512	1	1	PM	0	1	0	0	1	1			0	1	0	1
540	M	76	2232	1	2	PM	1	1	1	0	0	0		Torace	0	1	1	0
541	F	82	2232	1	2	PM	0	0	0	0	0	0			0	0	0	0
542	M	74	419	1	1	PM	1	0	0	0	0	1			0	0	0	0
543	M	95	428	1	1	PM	0	0	0	0	0	0			0	0	0	0
544	F	84	487	1	1	PM	0	0	0	0	0	0			0	0	0	0
545	F	78	597	1	1	PM	0	0	0	0	0	0			0	0	0	0
546	F	89	1129	1	1	PM	0	0	0	0	0	0			0	0	0	0
547	M	24	2439	1	2	PM	0	1	0	0	1	1	TC	Torace	0	1	0	1
548	M	77	2470	1	2	PM	0	1	0	0	1	0	TC	Rachide	0	1	0	1
549	M	80	2853	1	2	PM	0	0	0	0	0	0			0	0	0	0
550	M	93	4658	1	2	PM	0	0	0	0	0	0			0	0	0	0
551	F	47	11859	1	2	PM	0	1	0	0	1	1	TC	Encefalo	0	1	0	1
552	F	87	1766	1	1	PM	0	0	0	0	0	0			0	0	0	0
553	M	77	2154	1	2	PM	1	0	0	0	0	0			0	0	0	0
554	F	70	770	1	1	PM	0	1	0	0	1	1	TC	Encefalo	0	1	0	1
555	M	63	1112	1	1	PM	1	1	1	0	0	1		Cranio	0	1	1	0
556	M	77	2445	1	2	PM	0	0	0	0	0	0			0	0	0	0
557	M	76	2688	1	2	PM	0	1	0	0	1	0	TC	Arti inferiori	0	1	0	1
558	M	70	1197	1	1	PM	1	0	0	0	0	1			0	0	0	0
559	F	55	1684	1	1	ICD	1	0	0	0	0	1			0	0	0	0
560	M	77	2204	1	2	ICD	0	0	0	0	0	0			0	0	0	0
561	M	71	3056	1	2	ICD	0	0	0	0	0	1			0	0	0	0
562	M	63	5514	1	2	ICD	0	1	0	0	1	1	Nulla	Non ricorda	1	0	0	1
563	F	84	783	1	1	PM	0	0	0	0	0	0			0	0	0	0
564	F	56	981	1	1	PM	1	1	1	0	0	1		Cuore	0	1	1	0
565	F	86	984	1	1	PM	0	0	0	0	0	0			0	0	0	0
566	M	73	1435	1	1	PM	1	0	0	0	0	1			0	0	0	0
567	F	73	2094	1	2	PM	1	0	0	0	0	1			0	0	0	0
568	M	83	2114	1	2	PM	0	0	0	0	0	0			0	0	0	0
569	F	75	2423	1	2	PM	0	0	0	0	0	1			0	0	0	0
570	M	57	2528	1	2	PM	1	0	0	0	0	1			0	0	0	0
571	F	83	2867	1	2	PM	0	0	0	0	0	0			0	0	0	0
572	F	74	2953	1	2	PM	0	0	0	0	0	1			0	0	0	0
573	F	89	5694	1	2	PM	0	0	0	0	0	0			0	0	0	0
574	F	82	717	1	1	ICD	1	0	0	0	0	0			0	0	0	0
575	M	58	779	1	1	ICD	1	0	0	0	0	1			0	0	0	0
576	M	57	1035	1	1	ICD	1	0	0	0	0	1			0	0	0	0
577	M	72	2581	1	2	ICD	1	0	0	0	0	1			0	0	0	0
578	M	77	411	1	1	PM	1	0	0	0	0	0			0	0	0	0
579	F	87	2141	1	2	PM	0	0	0	0	0	0			0	0	0	0
580	M	88	3105	1	2	PM	0	0	0	0	0	0			0	0	0	0
581	M	81	1294	1	1	PM	0	1	0	0	1	0	TC	Encefalo	0	1	0	1
582	M	83	1319	1	1	PM	0	0	0	0	0	0			0	0	0	0
583	F	88	1468	1	1	PM	0	0	0	0	0	0			0	0	0	0
584	F	86	1470	1	1	PM	0	0	0	0	0	0			0	0	0	0
585	M	80	1803	1	1	PM	0	0	0	0	0	0			0	0	0	0
586	F	93	2490	1	2	PM	0	0	0	0	0	0			0	0	0	0
587	F	89	2787	1	2	PM	0	0	0	0	0	0			0	0	0	0
588	F	89	3148	1	2	PM	0	0	0	0	0	0			0	0	0	0
589	F	93	3479	1	2	PM	0	0	0	0	0	0			0	0	0	0
590	F	52	4650	1	2	PM	0	0	0	0	0	1			0	0	0	0
591	M	63	3143	1	2	ICD	0	0	0	0	0	1			0	0	0	0
592	M	57	3911	1	2	ICD	0	0	0	0	0	1			0	0	0	0
593	M	82	4242	1	2	ICD	0	0	0	0	0	0			0	0	0	0
594	M	81	4300	1	2	ICD	0	0	0	0	0	0			0	0	0	0
595	M	80	4662	1	2	ICD	0	0	0	0	0	0			0	0	0	0
596	M	82	1541	1	1	PM	0	0	0	0	0	0			0	0	0	0
597	F	81	2126	1	2	PM	0	0	0	0	0	0			0	0	0	0
598	M	65	1101	1	1	PM	1	1	0	1	1	1	TC	Non ricorda	0	1	1	0
599	M	82	2191	1	2	PM	0	0	0	0	0	0			0	0	0	0
600	F	101	2281	1	2	PM	0	0	0	0	0	0			0	0	0	0
601	F	85	3000	1	2	PM	0	1	0	0	1	0	TC	Arti inferiori	0	1	0	1
602	M	80	773	1	1	ICD	1	0	0	0	0	0			0	0	0	0
603	M	74	1450	1	1	ICD	1	0	0	0	0	1			0	0	0	0
604	M	46	2357	1	2	ICD	1	1	0	1	1	1	Nulla	Rachide	1	0	1	0
605	F	50	2996	1	2	ICD	0	0	0	0	0	1			0	0	0	0
606	M	74	3242	1	2	ICD	0	0	0	0	0	1			0	0	0	0
607	M	70	3991	1	2	ICD	0	0	0	0	0	1			0	0	0	0
608	F	79	2424	1	2	ICD	0	0	0	0	0	0			0	0	0	0
609	M	79	2912	1	2	PM	0	1	0	0	1	0	TC	Encefalo	0	1	0	1
610	M	80	439	1	1	PM	1	0	0	0	0	0			0	0	0	0
611	M	88	560	1	1	PM	1	0	0	0	0	0			0	0	0	0
612	F	85	712	1	1	PM	0	0	0	0	0	0			0	0	0	0
613	M	77	811	1	1	PM	0	0	0	0	0	0			0	0	0	0
614	M	79	1763	1	1	PM	0	0	0	0	0	0			0	0	0	0
615	M	82	3269	1	2	PM	0	0	0	0	0	0			0	0	0	0
616	F	91	5040	1	2	PM	0	0	0	0	0	0			0	0	0	0
617	F	60	1083	1	1	ICD	0	0	0	0	0	1			0	0	0	0
618	F	80	1439	1	1	PM	1	0	0	0	0	0			0	0	0	0
619	M	75	3455	1	2	PM	0	0	0	0	0	1			0	0	0	0
620	F	81	464	1	1	PM	1	0	0	0	0	0			0	0	0	0
621	F	81	1838	1	2	PM	0	0	0	0	0	0			0	0	0	0
622	M	57	6520	1	2	PM	0	1	0	0	1	1	Nulla	Addome	0	1	0	1
623	F	82	675	1	1	PM	0	0	0	0	0	0			0	0	0	0
624	F	82	855	1	1	PM	0	0	0	0	0	0			0	0	0	0
625	F	88	1149	1	1	PM	0	0	0	0	0	0			0	0	0	0
626	F	75	1164	1	1	PM	0	0	0	0	0	1			0	0	0	0
627	F	63	2126	1	2	PM	1	1	1	0	0	1		Colonna	0	1	1	0
628	F	60	2205	1	2	PM	0	0	0	0	0	1			0	0	0	0
629	F	69	2484	1	2	PM	1	0	0	0	0	1			0	0	0	0
630	M	81	1940	1	2	ICD	0	0	0	0	0	0			0	0	0	0
631	M	74	2299	1	2	ICD	0	0	0	0	0	1			0	0	0	0
632	M	66	2981	1	2	ICD	0	0	0	0	0	1			0	0	0	0
633	F	73	420	1	1	PM	0	1	0	0	1	1	TC	Arti inferiori	0	1	0	1
634	M	70	1283	1	1	ICD	1	0	0	0	0	1			0	0	0	0
635	M	78	3197	1	2	ICD	0	0	0	0	0	0			0	0	0	0
636	M	52	6466	1	2	PM	0	0	0	0	0	1			0	0	0	0
637	M	77	446	1	1	PM	1	0	0	0	0	0			0	0	0	0
638	M	85	800	1	1	PM	0	0	0	0	0	0			0	0	0	0
639	M	78	1113	1	1	PM	0	0	0	0	0	0			0	0	0	0
640	F	92	1128	1	1	PM	0	0	0	0	0	0			0	0	0	0
641	F	83	1485	1	1	PM	0	0	0	0	0	0			0	0	0	0
642	M	85	2325	1	2	PM	0	0	0	0	0	0			0	0	0	0
643	F	85	2506	1	2	PM	0	0	0	0	0	0			0	0	0	0
644	M	72	3468	1	2	PM	0	0	0	0	0	1			0	0	0	0
645	M	83	3498	1	2	PM	0	0	0	0	0	0			0	0	0	0
646	F	92	3928	1	2	PM	0	0	0	0	0	0			0	0	0	0
647	F	67	4217	1	2	PM	0	0	0	0	0	1			0	0	0	0
648	M	83	1042	1	1	PM	0	0	0	0	0	0			0	0	0	0
649	M	92	1106	1	1	PM	0	0	0	0	0	0			0	0	0	0
650	F	78	1164	1	1	PM	0	0	0	0	0	0			0	0	0	0
651	M	80	1181	1	1	PM	0	0	0	0	0	0			0	0	0	0
652	F	77	1835	1	2	PM	0	0	0	0	0	0			0	0	0	0
653	M	57	1117	1	1	ICD	1	0	0	0	0	1			0	0	0	0
654	M	77	2399	1	2	ICD	0	1	0	0	1	0		Arti inferiori	1	0	0	1
655	M	61	4312	1	2	ICD	0	0	0	0	0	1			0	0	0	0
656	F	78	1474	1	1	PM	0	0	0	0	0	0			0	0	0	0
657	F	88	1793	1	1	PM	0	0	0	0	0	0			0	0	0	0
658	M	88	2153	1	2	Pm	0	0	0	0	0	0			0	0	0	0
659	M	67	687	1	1	PM	1	1	1	0	0	1			0	1	1	0
660	M	87	1046	1	1	PM	0	0	0	0	0	0			0	0	0	0
661	F	86	1858	1	2	PM	1	0	0	0	0	0			0	0	0	0
662	M	62	790	1	1	ICD	1	0	0	0	0	1			0	0	0	0
663	F	83	1156	1	1	ICD	1	0	0	0	0	0			0	0	0	0
664	M	67	795	1	1	ICD	1	0	0	0	0	1			0	0	0	0
665	M	79	944	1	1	ICD	0	0	0	0	0	0			0	0	0	0
666	M	55	1333	1	1	ICD	0	0	0	0	0	1			0	0	0	0
667	M	86	1339	1	1	PM	1	0	0	0	0	0			0	0	0	0
668	M	83	874	1	1	PM	1	1	0	1	1	0		Encefalo	0	1	1	0
669	M	84	1070	1	1	PM	0	0	0	0	0	0			0	0	0	0
670	M	73	1594	1	1	PM	1	0	0	0	0	1			0	0	0	0
671	F	72	1968	1	2	PM	0	0	0	0	0	1			0	0	0	0
672	M	61	2314	1	2	PM	0	0	0	0	0	1			0	0	0	0
673	F	68	2314	1	2	PM	0	0	0	0	0	1			0	0	0	0
674	F	91	3034	1	2	PM	0	0	0	0	0	0			0	0	0	0
675	M	80	436	1	1	PM	1	0	0	0	0	0			0	0	0	0
676	M	80	645	1	1	PM	1	0	0	0	0	0			0	0	0	0
677	F	91	1235	1	1	PM	0	0	0	0	0	0			0	0	0	0
678	M	42	1456	1	1	PM	1	1	1	0	0	1		Arti inferiori	0	1	1	0
679	M	82	1692	1	1	PM	0	0	0	0	0	0			0	0	0	0
680	M	82	1828	1	2	PM	0	1	0	0	1	0	Rx	Arti inferiori	0	1	0	1
681	M	82	2852	1	2	PM	0	0	0	0	0	0			0	0	0	0
682	M	76	432	1	1	ICD	1	0	0	0	0	0			0	0	0	0
683	M	76	445	1	1	ICD	1	0	0	0	0	0			0	0	0	0
684	M	73	1022	1	1	ICD	1	0	0	0	0	1			0	0	0	0
685	M	64	1035	1	1	ICD	1	0	0	0	0	1			0	0	0	0
686	M	69	1506	1	1	ICD	0	0	0	0	0	1			0	0	0	0
687	F	62	1521	1	1	PM	1	0	0	0	0	1			0	0	0	0
688	F	45	1719	1	1	PM	1	1	0	1	1	1	TC	Encefalo	0	1	1	0
689	F	73	809	1	1	PM	0	0	0	0	0	1			0	0	0	0
690	F	84	810	1	1	PM	0	0	0	0	0	0			0	0	0	0
691	M	79	840	1	1	PM	0	0	0	0	0	0			0	0	0	0
692	M	69	1393	1	1	PM	0	1	0	0	1	1	Eco	Cuore	0	1	0	1
693	F	87	1416	1	1	PM	0	0	0	0	0	0			0	0	0	0
694	M	88	462	1	1	PM	0	0	0	0	0	0			0	0	0	0
695	F	71	793	1	1	PM	1	0	0	0	0	1			0	0	0	0
696	F	74	1195	1	1	PM	0	1	0	0	1	1	TC		0	1	0	1
697	F	75	1444	1	1	PM	0	0	0	0	0	1			0	0	0	0
698	M	90	1775	1	1	PM	0	0	0	0	0	0			0	0	0	0
699	F	82	2680	1	2	PM	0	1	0	0	1	0	Nulla	Arti inferiori	0	1	0	1
700	M	87	3254	1	2	PM	0	0	0	0	0	0			0	0	0	0
701	F	92	6465	1	2	PM	0	0	0	0	0	0			0	0	0	0
702	M	71	1032	1	1	PM	0	0	0	0	0	1			0	0	0	0
703	M	80	1114	1	1	PM	0	0	0	0	0	0			0	0	0	0
704	F	80	2071	1	2	PM	0	1	0	0	1	0	Rx	ginocchio	0	1	0	1
705	M	93	2243	1	2	PM	0	0	0	0	0	0			0	0	0	0
706	M	78	2508	1	2	PM	0	0	0	0	0	0			0	0	0	0
707	M	72	3003	1	2	PM	0	1	0	0	1	1	TC	mieloma	0	1	0	1
708	M	56	613	1	1	ICD	0	0	0	0	0	1			0	0	0	0
709	M	70	613	1	1	ICD	0	0	0	0	0	1			0	0	0	0
710	M	63	2071	1	2	ICD	0	0	0	0	0	1			0	0	0	0
711	M	77	3261	1	2	ICD	0	1	0	0	1	0	TC	Encefalo	1	0	0	1
712	M	83	6294	1	2	ICD	0	1	0	0	1	0	TC	ginocchio	1	0	0	1
713	M	83	1342	1	1	PM	0	0	0	0	0	0			0	0	0	0
714	F	75	1504	1	1	PM	0	1	0	0	1	1	TC	Rachide	0	1	0	1
715	F	75	2160	1	2	PM	0	0	0	0	0	1			0	0	0	0
716	M	71	2160	1	2	PM	1	1	1	0	0	1		Arto sup.	0	1	1	0
717	M	87	2162	1	2	PM	0	0	0	0	0	0			0	0	0	0
718	M	57	2360	1	2	PM	0	0	0	0	0	1			0	0	0	0
719	F	67	2590	1	2	PM	1	0	0	0	0	1			0	0	0	0
720	M	82	2590	1	2	PM	0	0	0	0	0	0			0	0	0	0
721	F	91	2602	1	2	PM	0	0	0	0	0	0			0	0	0	0
722	M	79	2688	1	2	PM	0	0	0	0	0	0			0	0	0	0
723	F	78	4703	1	2	PM	0	0	0	0	0	0			0	0	0	0
724	F	77	6052	1	2	PM	0	1	0	0	1	0	TC	Rachide	0	1	0	1
725	M	77	433	1	1	ICD	1	0	0	0	0	0			0	0	0	0
726	M	69	579	1	1	ICD	1	0	0	0	0	1			0	0	0	0
727	M	80	1144	1	1	ICD	1	0	0	0	0	0			0	0	0	0
728	M	87	1678	1	1	ICD	0	0	0	0	0	0			0	0	0	0
729	M	72	601	1	1	ICD	0	0	0	0	0	1			0	0	0	0
730	M	78	1868	1	2	ICD	0	0	0	0	0	0			0	0	0	0
731	M	73	2011	1	2	PM	0	1	0	0	1	1	TC	Total body	0	1	0	1
732	M	94	491	1	1	PM	0	0	0	0	0	0			0	0	0	0
733	M	82	823	1	1	PM	0	0	0	0	0	0			0	0	0	0
734	F	78	1158	1	1	PM	0	0	0	0	0	0			0	0	0	0
735	M	84	1162	1	1	PM	1	0	0	0	0	0	TC	Rachide	0	0	0	0
736	F	71	1509	1	1	PM	1	0	0	0	0	1	Rx	Arti inferiori	0	0	0	0
737	M	78	1550	1	1	PM	0	0	0	0	0	0			0	0	0	0
738	F	91	1615	1	1	PM	0	0	0	0	0	0			0	0	0	0
739	M	84	1638	1	1	PM	0	0	0	0	0	0			0	0	0	0
740	M	85	1765	1	1	PM	0	0	0	0	0	0			0	0	0	0
741	F	38	2181	1	2	PM	1	1	0	1	1	1	Nulla	Torace	0	1	1	0
742	F	84	2606	1	2	PM	0	0	0	0	0	0			0	0	0	0
743	M	87	2759	1	2	PM	0	0	0	0	0	0			0	0	0	0
744	F	90	451	1	1	PM	1	0	0	0	0	0	TC	Encefalo	0	0	0	0
745	F	86	1121	1	1	PM	1	0	0	0	0	0	TC	Encefalo	0	0	0	0
746	F	63	1212	1	1	PM	1	1	0	1	1	1		Arti inferiori	0	1	1	0
747	M	81	1493	1	1	PM	0	0	0	0	0	0			0	0	0	0
748	F	86	1976	1	2	PM	0	0	0	0	0	0			0	0	0	0
749	F	85	2146	1	2	PM	0	1	0	0	1	0	Nulla	Rachide	0	1	0	1
750	M	82	2383	1	2	PM	0	0	0	0	0	0			0	0	0	0
751	M	89	2657	1	2	PM	0	0	0	0	0	0			0	0	0	0
752	M	79	4020	1	2	PM	0	0	0	0	0	0			0	0	0	0
753	M	72	414	1	1	ICD	1	0	0	0	0	1			0	0	0	0
754	M	35	434	1	1	ICD	1	0	0	0	0	1			0	0	0	0
755	M	68	826	1	1	ICD	1	0	0	0	0	1			0	0	0	0
756	F	47	1234	1	1	ICD	1	1	1	0	0	1		Cuore	1	0	1	0
757	F	69	1270	1	1	ICD	1	0	0	0	0	1			0	0	0	0
758	M	60	1391	1	1	ICD	1	1	1	0	0	1		Addome	1	0	1	0
759	M	74	2394	1	2	ICD	1	0	0	0	0	1			0	0	0	0
760	F	81	3693	1	2	ICD	0	0	0	0	0	0			0	0	0	0
761	M	76	6904	1	2	ICD	0	0	0	0	0	0			0	0	0	0
762	F	75	444	1	1	PM	1	0	0	0	0	1			0	0	0	0
763	F	82	732	1	1	PM	1	0	0	0	0	0			0	0	0	0
764	F	86	956	1	1	PM	0	0	0	0	0	0			0	0	0	0
765	M	85	1206	1	1	PM	1	1	0	1	1	0	TC	Rachide	0	1	1	0
766	M	76	1483	1	1	PM	0	0	0	0	0	0			0	0	0	0
767	M	71	1538	1	1	PM	1	0	0	0	0	1			0	0	0	0
768	F	82	1712	1	1	PM	0	0	0	0	0	0			0	0	0	0
769	M	79	1780	1	1	PM	0	0	0	0	0	0			0	0	0	0
770	F	79	2046	1	2	PM	0	0	0	0	0	0			0	0	0	0
771	F	95	6095	1	2	PM	0	0	0	0	0	0			0	0	0	0
772	F	73	6126	1	2	PM	0	0	0	0	0	1			0	0	0	0
773	M	78	821	1	1	PM	0	0	0	0	0	0			0	0	0	0
774	F	90	2412	1	2	PM	0	0	0	0	0	0			0	0	0	0
775	F	76	2611	1	2	PM	0	0	0	0	0	0			0	0	0	0
776	F	73	4595	1	2	PM	0	0	0	0	0	1			0	0	0	0
777	M	53	1569	1	1	ICD	1	1	0	1	1	1		Rachide	1	0	1	0
778	M	51	1771	1	1	ICD	1	0	0	0	0	1			0	0	0	0
779	M	71	2994	1	2	ICD	0	0	0	0	0	1			0	0	0	0
780	M	64	794	1	1	PM	1	0	0	0	0	1			0	0	0	0
781	F	89	1050	1	1	PM	0	0	0	0	0	0			0	0	0	0
782	F	83	1540	1	1	PM	1	0	0	0	0	0			0	0	0	0
783	M	67	1566	1	1	PM	1	0	0	0	0	1			0	0	0	0
784	F	73	2059	1	2	PM	0	0	0	0	0	1			0	0	0	0
785	M	80	2872	1	2	PM	0	0	0	0	0	0			0	0	0	0
786	F	82	3340	1	2	PM	1	0	0	0	0	0			0	0	0	0
787	F	76	468	1	1	PM	1	0	0	0	0	0			0	0	0	0
788	F	49	1871	1	2	PM	1	1	0	1	1	1	TC	Collo	0	1	1	0
789	M	61	2234	1	2	PM	1	1	0	1	1	1	Biopsia	Addome	0	1	1	0
790	M	80	2461	1	2	PM	0	0	0	0	0	0			0	0	0	0
791	F	80	2894	1	2	PM	0	0	0	0	0	0			0	0	0	0
792	M	84	3944	1	2	PM	0	0	0	0	0	0			0	0	0	0
793	M	64	433	1	1	ICD	1	1	0	1	1	1	TC	Rachide	1	0	1	0
794	M	71	1551	1	1	ICD	0	0	0	0	0	1			0	0	0	0
795	F	82	1436	1	1	PM	0	0	0	0	0	0			0	0	0	0
